# Supplementary material for: A Systematic Review of Applications of Machine Learning and Other Soft Computing Techniques for the Diagnosis of Tropical Diseases
Source: Trop Med Infect Dis. 2022 Nov 25;7(12):398. doi: 10.3390/tropicalmed7120398 (PMC9787706; doi:10.3390/tropicalmed7120398)
Supplement: Supplementary file 1 [file tropicalmed-07-00398-s001.zip]

Archive with 1 entries (1 files):
- tropicalmed-1988121-supplementary.pdf
